# Supplementary material for: Nematic Structures under Conical Anchoring at Various Director Tilt Angles Specified by Polymethacrylate Compositions
Source: Polymers (Basel). 2021 Sep 3;13(17):2993. doi: 10.3390/polym13172993 (PMC8434558; doi:10.3390/polym13172993)
Supplement: Supplementary file 1 [file polymers-13-02993-s001.zip]

Archive with 1 entries (1 files):
- polymers-1347550-supplementary.pdf
